# Supplementary material for: Ni-Doped Pr0.5Ba0.5CoO3+δ Perovskite with Low Polarization Resistance and Thermal Expansivity as a Cathode Material for Solid Oxide Fuel Cells
Source: Molecules. 2025 Mar 27;30(7):1482. doi: 10.3390/molecules30071482 (PMC11990097; doi:10.3390/molecules30071482)
Supplement: Supplementary file 1 [file molecules-30-01482-s001.zip]

Archive with 1 entries (1 files):
- molecules-3467069-supplementary.pdf
